# Supplementary material for: Decreased Aortic Elasticity in Noncompaction Cardiomyopathy Compared to Dilated Cardiomyopathy
Source: J Cardiovasc Dev Dis. 2025 Aug 11;12(8):303. doi: 10.3390/jcdd12080303 (PMC12386488; doi:10.3390/jcdd12080303)
Supplement: Supplementary file 1 [file jcdd-12-00303-s001.zip]

Archive with 1 entries (1 files):
- jcdd-3672121-supplementary.pdf
